# Supplementary material for: Circulating Beta-Defensin 2 Levels Correlate with Conventional Inflammatory Markers in Infection-Free Individuals with Overweight and Obesity: An Exploratory Study
Source: Biomedicines. 2025 Jul 23;13(8):1800. doi: 10.3390/biomedicines13081800 (PMC12383832; doi:10.3390/biomedicines13081800)
Supplement: Supplementary file 1 [file biomedicines-13-01800-s001.zip]

Archive with 1 entries (1 files):
- biomedicines-3726823-supplementary.pdf
